# Supplementary material for: Comparing Genetic Risk and Clinical Risk Classification in Luminal-like Breast Cancer Patients Using a 23-Gene Classifier
Source: Cancers (Basel). 2022 Dec 19;14(24):6263. doi: 10.3390/cancers14246263 (PMC9776657; doi:10.3390/cancers14246263)
Supplement: Supplementary file 1 [file cancers-14-06263-s001.zip]

Archive with 1 entries (1 files):
- cancers-1980446-supplementary.pdf
